# Supplementary material for: Machine Learning Model Based on Insulin Resistance Metagenes Underpins Genetic Basis of Type 2 Diabetes
Source: Biomolecules. 2023 Feb 24;13(3):432. doi: 10.3390/biom13030432 (PMC10046262; doi:10.3390/biom13030432)
Supplement: Supplementary file 1 [file biomolecules-13-00432-s001.zip]

Archive with 1 entries (1 files):
- biomolecules-2186728-supplementary.pdf
